# Supplementary material for: Aged Pericarpium Citri Reticulatae ‘Chachi’ Attenuates Oxidative Damage Induced by tert-Butyl Hydroperoxide (t-BHP) in HepG2 Cells
Source: Foods. 2022 Jan 20;11(3):273. doi: 10.3390/foods11030273 (PMC8834029; doi:10.3390/foods11030273)
Supplement: Supplementary file 1 [file foods-11-00273-s001.zip]

Archive with 1 entries (1 files):
- foods-1454772-supplementary.pdf
